# Supplementary material for: TFAP2E is implicated in central nervous system, orofacial and maxillofacial anomalies
Source: J Med Genet. 2024 Dec 23;62(2):e109799. doi: 10.1136/jmg-2023-109799 (PMC11777392; doi:10.1136/jmg-2023-109799)
Supplement: online supplemental table 2 [file jmg-62-2-s004.xlsx]

## Sheet: Table S1
Decipher ID	Decipher 3456	Decipher 249999	Decipher 256601	Decipher 260150	Decipher 275973	Decipher 276509	Decipher 291728	Decipher 353680	Decipher 397324	Decipher 397347	Decipher 400981	Decipher 401008	Decipher 402524	Decipher 427643	BCM-1	PMID 36360163	PMID 25271087_3	PMID 25271087_4
Karyotype	46XX	46XY	46XX	46XX	46XX	46XY	46XY	46XX	46XY	46XX	46XX	46XX	46XX	46XX	46XY	46XY	46XX	46XY
Zygosity	Heterozygous	Heterozygous	Heterozygous	Heterozygous	Heterozygous	Heterozygous	Heterozygous	Heterozygous	Heterozygous	Heterozygous	Heterozygous	Heterozygous	Heterozygous	Heterozygous	Heterozygous	Heterozygous	Heterozygous	Heterozygous
Inheritance	Unknown	De novo	De novo	Unknown	Maternally inherited	De novo	De novo	De novo	Unknown	Unknown	De novo	Unknown	Unknown	De novo, mosaic	De novo	De novo	De novo	De novo
Chr1 (NC_000003.12)	g.31707911-36505010	g.34370063-36505010	g.35467417-36587081	g.35186601-37227052	g.35506835-36356952	g.35415546-36444047	g.35305996-38421679	g.33128605-41420678	g.34165306-45922308	g.34165306-45922308	g.35552211-38298967	g.33142625-46040752	g.34807772-36123051	g.33454985-50146578	g.35183733-35881831	g.35446438-35898873	g.35467417-36587081	g.35305996-38421679
CNV	Deletion	Deletion	Deletion	Deletion	Duplication	Deletion	Deletion	Duplication	Deletion	Deletion	Deletion	Duplication	Deletion	Duplication	Deletion	Deletion	Deletion	Deletion
Size	4.8 Mb	2.1 Mb	1.1 Mb	2.0 Mb	0.9 Mb	1.0 Mb	3.1 Mb	8.3 Mb	11.8 Mb	11.8 Mb	2.8 Mb	12.9 Mb	1.3 Mb	16.7 Mb	0.7 Mb	0.5 Mb	1.1 Mb	3.1 Mb
Pathogenicity	n/a	Likely pathogenic	n/a	n/a	n/a	n/a	Likely pathogenic	Likely pathogenic	Likely pathogenic	Likely pathogenic	Likely pathogenic	Likely pathogenic	Likely pathogenic	Pathogenic	n/a	n/a	n/a	n/a
